# Supplementary material for: Influence of 24 h Simulated Altitude on Red Blood Cell Deformability and Hematological Parameters in Patients with Fontan Circulation
Source: Metabolites. 2022 Oct 26;12(11):1025. doi: 10.3390/metabo12111025 (PMC9694701; doi:10.3390/metabo12111025)
Supplement: Supplementary file 1 [file metabolites-12-01025-s001.zip]

Archive with 1 entries (1 files):
- metabolites-1914121-supplementary.pdf
